# Supplementary material for: Novel CaLB-like Lipase Found Using ProspectBIO, a Software for Genome-Based Bioprospection
Source: BioTech (Basel). 2023 Jan 6;12(1):6. doi: 10.3390/biotech12010006 (PMC9844320; doi:10.3390/biotech12010006)
Supplement: Supplementary file 1 [file biotech-12-00006-s001.zip]

Archive with 1 entries (1 files):
- biotech-2094483-supplementary.pdf
